# Supplementary material for: Community perceptions and acceptance of ivermectin for malaria control on Sumba Island, Indonesia
Source: PLoS One. 2026 Feb 13;21(2):e0326646. doi: 10.1371/journal.pone.0326646 (PMC12904417; doi:10.1371/journal.pone.0326646)
Supplement: S1 Table — Card sorting full dataset https://doi.org/10.5281/zenodo.16992379. (XLSX) [file pone.0326646.s001.xlsx]

## Sheet: All
No.	Response	Malaria	Influenza	Skin diseases	Snake bites	Worms	Diarrhea	Dengue	Tuberculosis	Measles	Injuries	Tetanus	Covid-19
1	Kahale 1	12	11	8	9	7	10	4	6	0	5	3	2
2	Kahale 2	12	6	9	3	10	7	5	0	8	2	4	11
3	Kahale 3	12	11	6	3	10	9	4	8	5	2	7	1
4	Kahale 4	12	5	4	3	6	9	11	10	1	8	2	7
5	Kahale 5	12	10	9	3	4	7	11	0	8	5	2	6
6	Kahale 6	12	0	6	11	5	10	4	2	9	3	8	7
7	Matakapore 1	12	10	7	5	8	9	6	11	4	0	3	2
8	Matakapore 2	11	12	9	2	8	7	4	10	6	5	3	1
9	Matakapore 3	8	12	7	5	10	9	6	11	3	4	2	1
10	Matakapore 4	5	2	7	12	3	4	8	6	1	9	10	11
11	Matakapore 5	12	0	4	11	3	6	7	5	9	10	8	2
12	Matakapore 6	12	4	9	8	10	11	7	5	6	3	0	2
13	Matakapore 7	11	9	10	12	6	5	3	2	7	8	4	1
14	Waimakaha 1	12	10	9	3	8	11	4	7	5	6	2	1
15	Waimakaha 2	6	8	12	11	9	4	7	10	5	0	0	0
16	Waimakaha 3	12	7	5	4	6	11	10	8	9	0	0	0
17	Waimakaha 4	7	10	9	12	6	8	11	0	3	5	4	2
18	Waimakaha 5	12	9	6	8	7	10	11	0	0	5	0	0
19	Waimakaha 6	11	12	8	7	6	9	10	5	4	0	3	0
20	Waimakaha 7	6	8	11	12	9	0	7	10	5	4	0	0
21	Waimakaha 8	12	5	4	8	9	7	11	10	6	0	0	0
22	Wainyapu 1	10	4	1	3	12	2	6	11	8	7	9	5
23	Wainyapu 2	9	0	12	11	5	8	4	3	0	10	6	7
24	Wainyapu 3	4	5	10	6	7	11	0	8	9	12	3	0
25	Wainyapu 4	7	12	6	2	4	3	8	1	5	11	9	10
26	Wainyapu 5	12	11	10	7	1	8	2	9	6	3	5	4
27	Wainyapu 6	11	12	7	9	10	6	8	0	0	5	0	0
28	Wainyapu 7	12	0	10	11	2	6	4	5	9	3	8	7
29	Wainyapu 8	12	4	3	2	11	1	6	10	8	7	9	5
30	Wainyapu 9	12	4	3	2	9	1	11	10	7	6	8	5
31	Wainyapu 10	11	12	7	10	9	0	8	0	5	0	6	4
32	Wainyapu 11	11	9	4	12	6	5	1	10	7	2	8	3
